# Supplementary material for: Advancing inclusive brain health and dementia care for people with intellectual and developmental disabilities: a public health framework
Source: Gerontologist. 2025 Oct 1;65(Suppl 1):S60–7. doi: 10.1093/geront/gnaf222 (PMC12736998; doi:10.1093/geront/gnaf222)
Supplement: gnaf222_Supplementary_Data [file gnaf222_supplementary_data.zip]

Archive with 3 entries (2 files):
- gnaf222_Supplementary_Data/
- gnaf222_Supplementary_Data/gnaf222_Supplementary_Data.zip
- gnaf222_Supplementary_Data/Table_2_Brain_Health_and_Dementia_Care_for_People_with_IDD.docx
